# Supplementary material for: Physicochemical Properties of Granular and Gelatinized Lotus Rhizome Starch with Varied Proximate Compositions and Structural Characteristics
Source: Foods. 2023 Nov 30;12(23):4330. doi: 10.3390/foods12234330 (PMC10706325; doi:10.3390/foods12234330)
Supplement: Supplementary file 1 [file foods-12-04330-s001.zip]

Archive with 1 entries (1 files):
- foods-2714500-supplementary.pdf
